# Supplementary material for: Inulin from Jerusalem artichoke tubers alleviates hyperglycaemia in high-fat-diet-induced diabetes mice through the intestinal microflora improvement
Source: Br J Nutr. 2020 Feb 14;123(3):308–18. doi: 10.1017/S0007114519002332 (PMC7015883; doi:10.1017/S0007114519002332)
Supplement: Supplementary file 1 [file S0007114519002332sup001.zip]

Archive with 7 entries (7 files):
- S0007114519002332sup001.doc
- S0007114519002332sup002.doc
- S0007114519002332sup003.doc
- S0007114519002332sup004.doc
- S0007114519002332sup005.doc
- S0007114519002332sup006.doc
- S0007114519002332sup007.doc
